# Supplementary material for: A New Family-Based Approach for Detecting Allele-Specific Expression and for Mapping Possible eQTLs
Source: Animals (Basel). 2025 Sep 22;15(18):2766. doi: 10.3390/ani15182766 (PMC12466419; doi:10.3390/ani15182766)
Supplement: Supplementary file 1 [file animals-15-02766-s001.zip › Table S3.xlsx]

## Sheet: all
Sample	Heterozygous	Homozygous_Alteration
mother	9517501	18607460
child_1	11897605	17375538
child_2	11845501	17376134
child_3	11847617	17373343
child_4	11807813	17412656
child_5	11690283	17493245
child_6	11874573	17393958
child_7	11752351	17434102
child_8	11790412	17428400
father	10416784	18170458
